# Supplementary material for: Synergistic regulation of DACH1 stability by acetylation and deubiquitination promotes colorectal cancer progression
Source: Cell Death Dis. 2025 May 19;16(1):400. doi: 10.1038/s41419-025-07696-9 (PMC12089419; doi:10.1038/s41419-025-07696-9)
Supplement: Supplementary file 8 — Table S3 [file 41419_2025_7696_MOESM8_ESM.xlsx]

## Sheet: Summary
Header line description of workshhet "Proteins"
Accession	蛋白编号	Protein accession number of database used for search.
Protein names	蛋白名称	Names of proteins this peptide is associated with.
Gene names	基因名称	Indicates the name of the gene that code for the protein sequence.
MW [kDa]	蛋白分子量（kDa）	Protein molecular weight.
Protein score	蛋白打分值	Score for protein matching degree (the higher score, the better matching).
Sequence coverage (%)	序列覆盖率（%）	Percent of identified peptide sequence covering in protein sequence.
Unique Peptides	特异性肽段数目	Number of unique peptides which spectrums hit.
Peptides	肽段数目	Number of peptides which spectrums hit.
PSMs	二级谱图数目	Number of peptide-spectrum matches.
Abundances	丰度	Displays the abundances of the samples before scaling and normalization.
Header line description of workshhet "Peptides"
Sequence	肽段序列	Identified peptide amino acid sequence.
Modifications	修饰类型	The modification composition of the peptide isoform group.
Accession	蛋白编号	Protein accession number of database used for search.
PSMs	二级谱图数目	Number of peptide-spectrum matches.
Missed Cleavages	漏切位点数	Number of missed enzymatic cleavages.
Theo. MH+ [Da]	分子量	The theoretical MH+ mass of the modified peptide in Daltons.
Abundances	丰度	Displays the abundances of the samples before scaling and normalization.
Charge	电荷数	Carried charge of peptide.
DeltaM [ppm]	质量误差（ppm）	Deviation of the measured mass from the theoretical mass of the peptide, in ppm.
RT [min]	保留时间	The uncalibrated retention time in minutes in the elution profile of the precursor ion.
Ions Score	肽段打分值	The score for the observed MS/MS match between the experimental data and the database sequence.

## Sheet: Proteins
Accession	Protein names	Gene names	MW [kDa]	Protein score	Sequence coverage (%)	Unique Peptides	Peptides	PSMs	Abundances
P49327	Fatty acid synthase	FASN	273.3	1590	27	48	48	53	4.72e+08
Q93009	Ubiquitin carboxyl-terminal hydrolase 7	USP7	128.3	2781	35	46	56	69	6.35e+08
P31327	Carbamoyl-phosphate synthase [ammonia], mitochondrial	CPS1	164.8	1066	28	31	31	32	2.70e+08
P04075	Fructose-bisphosphate aldolase A	ALDOA	39.4	269	28	9	9	9	6.88e+07
Q9BQG0	Myb-binding protein 1A	MYBBP1A	148.8	339	9	9	9	9	3.27e+07
Q00610	Clathrin heavy chain 1	CLTC	191.5	329	6	8	8	9	4.80e+07
Q9UIG0	Tyrosine-protein kinase BAZ1B	BAZ1B	170.8	206	7	8	8	8	2.64e+07
O14950	Myosin regulatory light chain 12B	MYL12B	19.8	578	49	6	6	13	2.65e+08
Q14498	RNA-binding protein 39	RBM39	59.3	233	15	6	6	6	3.83e+07
P53621	Coatomer subunit alpha	COPA	138.3	181	5	5	5	5	1.71e+07
Q14151	Scaffold attachment factor B2	SAFB2	107.4	460	15	5	11	13	2.50e+07
Q9UI36	Dachshund homolog 1	DACH1	78.5	156	9	5	5	5	4.93e+07
P04350	Tubulin beta-4A chain	TUBB4A	49.6	726	50	4	15	21	3.76e+07
P12277	Creatine kinase B-type	CKB	42.6	211	17	4	4	4	2.10e+07
P35251	Replication factor C subunit 1	RFC1	128.2	142	5	4	4	4	1.40e+07
P62136	Serine/threonine-protein phosphatase PP1-alpha catalytic subunit	PPP1CA	37.5	133	13	4	4	4	1.87e+07
P67936	Tropomyosin alpha-4 chain	TPM4	28.5	235	30	4	8	8	8.01e+07
P78527	DNA-dependent protein kinase catalytic subunit	PRKDC	468.8	97	1	4	4	4	9.10e+06
Q03701	CCAAT/enhancer-binding protein zeta	CEBPZ	120.9	146	5	4	4	4	1.08e+07
Q15084	Protein disulfide-isomerase A6	PDIA6	48.1	181	13	4	4	4	1.73e+07
O15213	WD repeat-containing protein 46	WDR46	68	61	8	3	3	3	7.93e+06
P05455	Lupus La protein	SSB	46.8	116	10	3	3	3	7.01e+06
P0DP23	Calmodulin-1	CALM1	16.8	185	19	3	3	4	1.74e+07
P14625	Endoplasmin	HSP90B1	92.4	66	4	3	3	3	1.30e+07
P27797	Calreticulin	CALR	48.1	157	10	3	3	4	2.10e+07
P39748	Flap endonuclease 1	FEN1	42.6	106	9	3	3	3	1.90e+07
P63104	14-3-3 protein zeta/delta	YWHAZ	27.7	217	29	3	6	6	2.28e+07
P78371	T-complex protein 1 subunit beta	CCT2	57.5	80	8	3	3	3	1.15e+07
Q12788	Transducin beta-like protein 3	TBL3	89	120	5	3	3	3	1.94e+07
Q14137	Ribosome biogenesis protein BOP1	BOP1	83.6	132	8	3	3	3	1.31e+07
Q7KZF4	Staphylococcal nuclease domain-containing protein 1	SND1	101.9	112	5	3	3	3	4.01e+06
Q8WWI1	LIM domain only protein 7	LMO7	192.6	95	2	3	3	3	1.55e+07
Q96CX2	BTB/POZ domain-containing protein KCTD12	KCTD12	35.7	80	14	3	3	3	9.89e+06
Q9BVP2	Guanine nucleotide-binding protein-like 3	GNL3	62	133	6	3	3	3	8.39e+06
Q9P2E9	Ribosome-binding protein 1	RRBP1	152.4	101	3	3	3	3	6.73e+06
Q9UQ35	Serine/arginine repetitive matrix protein 2	SRRM2	299.4	53	1	3	3	3	1.76e+07
Q9Y3T9	Nucleolar complex protein 2 homolog	NOC2L	84.9	118	5	3	3	3	9.73e+06
Q9Y5S9	RNA-binding protein 8A	RBM8A	19.9	63	31	3	3	3	1.73e+07
O15371	Eukaryotic translation initiation factor 3 subunit D	EIF3D	63.9	48	5	2	2	2	7.98e+06
P00558	Phosphoglycerate kinase 1	PGK1	44.6	71	8	2	2	2	1.40e+07
P01857	Immunoglobulin heavy constant gamma 1	IGHG1	43.9	102	4	2	2	5	5.09e+09
P02788	Lactotransferrin	LTF	78.1	81	3	2	2	2	4.82e+07
P04792	Heat shock protein beta-1	HSPB1	22.8	109	12	2	2	2	7.71e+06
P06396	Gelsolin	GSN	85.6	111	3	2	2	2	1.01e+07
P06753	Tropomyosin alpha-3 chain	TPM3	32.9	142	17	2	5	5	2.23e+07
P12814	Alpha-actinin-1	ACTN1	103	121	2	2	2	2	1.04e+07
P15531	Nucleoside diphosphate kinase A	NME1	17.1	73	19	2	2	2	1.67e+07
P21108	Ribose-phosphate pyrophosphokinase 3	PRPS1L1	34.8	77	9	2	2	2	4.67e+06
P29401	Transketolase	TKT	67.8	76	5	2	2	2	9.52e+06
P29692	Elongation factor 1-delta	EEF1D	31.1	67	9	2	2	2	9.98e+06
P33176	Kinesin-1 heavy chain	KIF5B	109.6	85	3	2	2	2	8.97e+06
P35241	Radixin	RDX	68.5	67	3	2	2	2	1.10e+07
P35611	Alpha-adducin	ADD1	80.9	114	5	2	2	2	5.03e+06
P40227	T-complex protein 1 subunit zeta	CCT6A	58	56	3	2	2	2	7.44e+06
P40937	Replication factor C subunit 5	RFC5	38.5	52	9	2	2	2	5.59e+06
P40938	Replication factor C subunit 3	RFC3	40.5	133	9	2	2	2	7.22e+06
P42704	Leucine-rich PPR motif-containing protein, mitochondrial	LRPPRC	157.8	63	1	2	2	2	9.20e+06
P49458	Signal recognition particle 9 kDa protein	SRP9	10.1	70	22	2	2	2	1.65e+07
P50990	T-complex protein 1 subunit theta	CCT8	59.6	44	4	2	2	2	5.53e+07
P52907	F-actin-capping protein subunit alpha-1	CAPZA1	32.9	80	13	2	2	2	3.08e+06
P61604	10 kDa heat shock protein, mitochondrial	HSPE1	10.9	68	19	2	2	3	9.34e+06
P62308	Small nuclear ribonucleoprotein G	SNRPG	8.5	40	25	2	2	2	2.43e+07
P68871	Hemoglobin subunit beta	HBB	16	66	13	2	2	2	2.20e+07
P83916	Chromobox protein homolog 1	CBX1	21.4	114	18	2	3	3	1.72e+07
Q00577	Transcriptional activator protein Pur-alpha	PURA	34.9	42	6	2	2	2	5.18e+06
Q01130	Serine/arginine-rich splicing factor 2	SRSF2	25.5	70	11	2	2	2	1.02e+07
Q02241	Kinesin-like protein KIF23	KIF23	110	74	3	2	2	2	5.26e+06
Q02539	Histone H1.1	H1-1	21.8	257	30	2	6	8	1.49e+07
Q13123	Protein Red	IK	65.6	42	3	2	2	2	4.35e+06
Q13601	KRR1 small subunit processome component homolog	KRR1	43.6	77	6	2	2	2	9.13e+06
Q13895	Bystin	BYSL	49.6	65	5	2	2	2	8.37e+06
Q14566	DNA replication licensing factor MCM6	MCM6	92.8	46	3	2	2	2	2.21e+06
Q16531	DNA damage-binding protein 1	DDB1	126.9	37	2	2	2	2	2.54e+06
Q86VP6	Cullin-associated NEDD8-dissociated protein 1	CAND1	136.3	51	2	2	2	2	3.60e+06
Q8WU90	Zinc finger CCCH domain-containing protein 15	ZC3H15	48.6	113	6	2	2	2	9.71e+06
Q8WWQ0	PH-interacting protein	PHIP	206.6	63	2	2	2	2	4.36e+06
Q92598	Heat shock protein 105 kDa	HSPH1	96.8	124	3	2	2	2	5.04e+06
Q92945	Far upstream element-binding protein 2	KHSRP	73.1	93	3	2	2	2	7.71e+06
Q96CW1	AP-2 complex subunit mu	AP2M1	49.6	59	6	2	2	2	2.86e+06
Q96EY1	DnaJ homolog subfamily A member 3, mitochondrial	DNAJA3	52.5	86	8	2	2	2	3.51e+06
Q96FJ2	Dynein light chain 2, cytoplasmic	DYNLL2	10.3	55	25	2	2	2	1.87e+07
Q9BZI7	Regulator of nonsense transcripts 3B	UPF3B	57.7	35	4	2	2	2	5.38e+06
Q9GZR7	ATP-dependent RNA helicase DDX24	DDX24	96.3	84	3	2	2	2	3.86e+06
Q9GZV4	Eukaryotic translation initiation factor 5A-2	EIF5A2	16.8	77	13	2	2	3	1.89e+07
Q9NV31	U3 small nucleolar ribonucleoprotein protein IMP3	IMP3	21.8	45	12	2	2	2	6.54e+06
Q9UHD8	Septin-9	SEPTIN9	65.4	42	4	2	2	2	8.09e+06
Q9UK59	Lariat debranching enzyme	DBR1	61.5	53	4	2	2	2	6.34e+06
Q9UKD2	mRNA turnover protein 4 homolog	MRTO4	27.5	74	10	2	2	2	3.35e+06
Q9Y265	RuvB-like 1	RUVBL1	50.2	70	5	2	2	2	4.57e+06
Q9Y3A4	Ribosomal RNA-processing protein 7 homolog A	RRP7A	32.3	93	14	2	2	2	3.49e+06
Q9Y6A5	Transforming acidic coiled-coil-containing protein 3	TACC3	90.3	49	4	2	2	2	2.89e+06
A0A075B6S5	Immunoglobulin kappa variable 1-27	IGKV1-27	12.7	34	14	1	1	1	1.41e+07
A0A0B4J1U7	Immunoglobulin heavy variable 6-1	IGHV6-1	13.5	29	6	1	1	1	2.62e+07
A9QM74	Importin subunit alpha-8	KPNA7	56.9	36	2	1	1	1	5.44e+06
O00139	Kinesin-like protein KIF2A	KIF2A	79.9	59	1	1	1	1	2.64e+06
O00299	Chloride intracellular channel protein 1	CLIC1	26.9	78	7	1	1	1
O00422	Histone deacetylase complex subunit SAP18	SAP18	17.6	67	8	1	1	1	4.14e+06
O14647	Chromodomain-helicase-DNA-binding protein 2	CHD2	211.2	23	1	1	1	1	3.58e+06
O15226	NF-kappa-B-repressing factor	NKRF	77.6	21	2	1	1	1	2.79e+06
O43395	U4/U6 small nuclear ribonucleoprotein Prp3	PRPF3	77.5	36	1	1	1	1	3.77e+06
O43776	Asparagine--tRNA ligase, cytoplasmic	NARS1	62.9	36	1	1	1	1	3.35e+06
O60496	Docking protein 2	DOK2	45.4	29	1	1	1	1	2.07e+07
O60518	Ran-binding protein 6	RANBP6	124.6	39	1	1	1	1	1.25e+06
O60684	Importin subunit alpha-7	KPNA6	60	46	3	1	1	1	4.40e+06
O60841	Eukaryotic translation initiation factor 5B	EIF5B	138.7	28	1	1	1	1	3.01e+06
O60942	mRNA-capping enzyme	RNGTT	68.5	23	2	1	1	1	5.42e+06
O75390	Citrate synthase, mitochondrial	CS	51.7	31	2	1	1	1	1.84e+06
O75569	Interferon-inducible double-stranded RNA-dependent protein kinase activator A	PRKRA	34.4	39	4	1	1	1	2.20e+06
O75691	Small subunit processome component 20 homolog	UTP20	318.2	28	0	1	1	1	3.07e+06
O75821	Eukaryotic translation initiation factor 3 subunit G	EIF3G	35.6	31	5	1	1	1	1.16e+06
O75940	Survival of motor neuron-related-splicing factor 30	SMNDC1	26.7	29	4	1	1	1
O94927	HAUS augmin-like complex subunit 5	HAUS5	71.6	35	1	1	1	1	2.68e+06
O95433	Activator of 90 kDa heat shock protein ATPase homolog 1	AHSA1	38.3	27	3	1	1	1	3.15e+06
O95478	Ribosome biogenesis protein NSA2 homolog	NSA2	30	24	4	1	1	1	3.13e+06
O95696	Bromodomain-containing protein 1	BRD1	119.4	36	1	1	1	1	1.03e+06
O95754	Semaphorin-4F	SEMA4F	83.5	24	1	1	1	1	2.93e+06
P00441	Superoxide dismutase [Cu-Zn]	SOD1	15.9	29	9	1	1	1
P00734	Prothrombin	F2	70	27	1	1	1	1	7.81e+06
P01031	Complement C5	C5	188.2	40	1	1	1	1	5.15e+06
P02786	Transferrin receptor protein 1	TFRC	84.8	46	1	1	1	1
P04217	Alpha-1B-glycoprotein	A1BG	54.2	46	1	1	1	1
P04844	Dolichyl-diphosphooligosaccharide--protein glycosyltransferase subunit 2	RPN2	69.2	61	2	1	1	1	1.60e+06
P07237	Protein disulfide-isomerase	P4HB	57.1	81	3	1	1	1
P07741	Adenine phosphoribosyltransferase	APRT	19.6	34	7	1	1	1	5.74e+05
P07951	Tropomyosin beta chain	TPM2	32.8	155	17	1	5	5	2.29e+06
P08133	Annexin A6	ANXA6	75.8	31	1	1	1	1	1.47e+06
P08195	Amino acid transporter heavy chain SLC3A2	SLC3A2	68	26	2	1	1	1	2.38e+06
P08559	Pyruvate dehydrogenase E1 component subunit alpha, somatic form, mitochondrial	PDHA1	43.3	42	3	1	1	1	3.68e+06
P08758	Annexin A5	ANXA5	35.9	122	5	1	1	1	3.71e+06
P09211	Glutathione S-transferase P	GSTP1	23.3	29	5	1	1	1	3.32e+06
P09429	High mobility group protein B1	HMGB1	24.9	31	7	1	1	1	2.72e+06
P11586	C-1-tetrahydrofolate synthase, cytoplasmic	MTHFD1	101.5	60	1	1	1	1	1.83e+06
P12004	Proliferating cell nuclear antigen	PCNA	28.8	25	3	1	1	1	5.62e+06
P14868	Aspartate--tRNA ligase, cytoplasmic	DARS1	57.1	23	2	1	1	1	2.09e+06
P14923	Junction plakoglobin	JUP	81.7	51	2	1	1	1	1.53e+06
P15121	Aldo-keto reductase family 1 member B1	AKR1B1	35.8	45	3	1	1	1	2.76e+06
P15924	Desmoplakin	DSP	331.6	47	1	1	1	1	1.64e+06
P17812	CTP synthase 1	CTPS1	66.6	41	3	1	1	1	1.60e+06
P17858	ATP-dependent 6-phosphofructokinase, liver type	PFKL	85	53	2	1	1	1	9.09e+05
P17987	T-complex protein 1 subunit alpha	TCP1	60.3	59	2	1	1	1	5.88e+06
P18085	ADP-ribosylation factor 4	ARF4	20.5	96	12	1	2	2	3.98e+05
P20674	Cytochrome c oxidase subunit 5A, mitochondrial	COX5A	16.8	35	4	1	1	1	8.71e+07
P21333	Filamin-A	FLNA	280.6	43	1	1	1	1
P22314	Ubiquitin-like modifier-activating enzyme 1	UBA1	117.8	39	1	1	1	1	3.35e+06
P23526	Adenosylhomocysteinase	AHCY	47.7	33	2	1	1	1	3.26e+06
P24534	Elongation factor 1-beta	EEF1B2	24.7	57	7	1	1	1	5.21e+06
P24752	Acetyl-CoA acetyltransferase, mitochondrial	ACAT1	45.2	26	4	1	1	1
P24928	DNA-directed RNA polymerase II subunit RPB1	POLR2A	217	37	1	1	1	1	1.36e+06
P26639	Threonine--tRNA ligase 1, cytoplasmic	TARS1	83.4	28	1	1	1	1	2.19e+06
P27169	Serum paraoxonase/arylesterase 1	PON1	39.7	41	3	1	1	1	3.53e+06
P27694	Replication protein A 70 kDa DNA-binding subunit	RPA1	68.1	37	1	1	1	1	3.38e+06
P27695	DNA-(apurinic or apyrimidinic site) endonuclease	APEX1	35.5	43	5	1	1	1	2.85e+06
P27816	Microtubule-associated protein 4	MAP4	120.9	51	1	1	1	1	3.87e+06
P27824	Calnexin	CANX	67.5	77	3	1	1	1	4.78e+06
P30101	Protein disulfide-isomerase A3	PDIA3	56.7	38	2	1	1	1	3.38e+06
P31040	Succinate dehydrogenase [ubiquinone] flavoprotein subunit, mitochondrial	SDHA	72.6	29	2	1	1	1	2.07e+07
P31689	DnaJ homolog subfamily A member 1	DNAJA1	44.8	38	3	1	1	1	5.19e+06
P32119	Peroxiredoxin-2	PRDX2	21.9	52	9	1	1	1	2.62e+06
P33991	DNA replication licensing factor MCM4	MCM4	96.5	26	1	1	1	1	1.42e+06
P33993	DNA replication licensing factor MCM7	MCM7	81.3	33	2	1	1	1	1.84e+06
P35080	Profilin-2	PFN2	15	53	10	1	1	1	2.99e+06
P35249	Replication factor C subunit 4	RFC4	39.7	31	3	1	1	1	5.17e+06
P35250	Replication factor C subunit 2	RFC2	39.1	39	3	1	1	1	4.50e+06
P35998	26S proteasome regulatory subunit 7	PSMC2	48.6	45	3	1	1	1	1.80e+06
P36915	Guanine nucleotide-binding protein-like 1	GNL1	68.6	65	2	1	1	1	2.20e+06
P40925	Malate dehydrogenase, cytoplasmic	MDH1	36.4	45	4	1	1	1	3.13e+06
P40926	Malate dehydrogenase, mitochondrial	MDH2	35.5	68	3	1	1	1	2.15e+06
P41250	Glycine--tRNA ligase	GARS1	83.1	50	2	1	1	1	1.70e+06
P45880	Voltage-dependent anion-selective channel protein 2	VDAC2	31.5	31	4	1	1	1	4.83e+06
P46063	ATP-dependent DNA helicase Q1	RECQL	73.4	39	2	1	1	1	5.58e+06
P48643	T-complex protein 1 subunit epsilon	CCT5	59.6	48	3	1	1	1	4.18e+06
P49591	Serine--tRNA ligase, cytoplasmic	SARS1	58.7	40	2	1	1	1	2.28e+06
P49756	RNA-binding protein 25	RBM25	100.1	23	2	1	1	1	8.03e+05
P49916	DNA ligase 3	LIG3	112.8	28	1	1	1	1	4.67e+06
P50395	Rab GDP dissociation inhibitor beta	GDI2	50.6	22	2	1	1	1	2.44e+06
P50454	Serpin H1	SERPINH1	46.4	74	6	1	1	1	1.04e+06
P50579	Methionine aminopeptidase 2	METAP2	52.9	24	5	1	1	1
P50991	T-complex protein 1 subunit delta	CCT4	57.9	97	2	1	1	2	8.63e+06
P52434	DNA-directed RNA polymerases I, II, and III subunit RPABC3	POLR2H	17.1	54	8	1	1	1	1.02e+06
P52926	High mobility group protein HMGI-C	HMGA2	11.8	67	20	1	1	1	2.71e+06
P55060	Exportin-2	CSE1L	110.3	21	1	1	1	1	1.20e+06
P55072	Transitional endoplasmic reticulum ATPase	VCP	89.3	66	2	1	1	1	1.82e+06
P56537	Eukaryotic translation initiation factor 6	EIF6	26.6	72	7	1	1	1	5.37e+06
P61326	Protein mago nashi homolog	MAGOH	17.2	37	14	1	1	1	7.88e+06
P62495	Eukaryotic peptide chain release factor subunit 1	ETF1	49	48	3	1	1	1	2.15e+06
P63261	Actin, cytoplasmic 2	ACTG1	41.8	2050	72	1	22	45	1.62e+07
P68402	Platelet-activating factor acetylhydrolase IB subunit alpha2	PAFAH1B2	25.6	42	4	1	1	1	7.71e+05
P78346	Ribonuclease P protein subunit p30	RPP30	29.3	35	3	1	1	1	9.67e+05
P98179	RNA-binding protein 3	RBM3	17.2	50	11	1	1	1	9.71e+06
Q01831	DNA repair protein complementing XP-C cells	XPC	105.9	34	1	1	1	1	2.69e+06
Q05639	Elongation factor 1-alpha 2	EEF1A2	50.4	292	19	1	5	8	5.97e+06
Q06265	Exosome complex component RRP45	EXOSC9	48.9	42	2	1	1	1	2.53e+06
Q08170	Serine/arginine-rich splicing factor 4	SRSF4	56.6	67	3	1	2	2	4.02e+07
Q08J23	RNA cytosine C(5)-methyltransferase NSUN2	NSUN2	86.4	32	1	1	1	1	5.37e+06
Q09666	Neuroblast differentiation-associated protein AHNAK	AHNAK	628.7	33	1	1	1	1	1.88e+06
Q12965	Unconventional myosin-Ie	MYO1E	127	31	1	1	1	1	1.60e+06
Q13045	Protein flightless-1 homolog	FLII	144.7	48	1	1	1	1	1.47e+06
Q13206	Probable ATP-dependent RNA helicase DDX10	DDX10	100.8	37	1	1	1	1	1.81e+06
Q13347	Eukaryotic translation initiation factor 3 subunit I	EIF3I	36.5	20	4	1	1	1	1.41e+06
Q14152	Eukaryotic translation initiation factor 3 subunit A	EIF3A	166.5	34	1	1	1	1	1.75e+06
Q14527	Helicase-like transcription factor	HLTF	113.9	32	1	1	1	1	1.95e+06
Q14651	Plastin-1	PLS1	70.2	37	1	1	1	1	3.87e+06
Q14669	E3 ubiquitin-protein ligase TRIP12	TRIP12	220.3	53	1	1	1	1	2.07e+06
Q14839	Chromodomain-helicase-DNA-binding protein 4	CHD4	217.9	44	1	1	1	1	1.26e+06
Q15149	Plectin	PLEC	531.5	31	0	1	1	1	2.89e+06
Q15154	Pericentriolar material 1 protein	PCM1	228.4	52	1	1	1	1
Q15269	Periodic tryptophan protein 2 homolog	PWP2	102.4	25	1	1	1	1	3.49e+06
Q15286	Ras-related protein Rab-35	RAB35	23	38	5	1	1	1	9.48e+06
Q15431	Synaptonemal complex protein 1	SYCP1	114.1	31	1	1	1	1	9.32e+06
Q15651	High mobility group nucleosome-binding domain-containing protein 3	HMGN3	10.7	36	13	1	1	1	3.58e+06
Q16204	Coiled-coil domain-containing protein 6	CCDC6	53.3	29	1	1	1	1	4.35e+06
Q16643	Drebrin	DBN1	71.4	80	3	1	1	1	2.37e+06
Q16778	Histone H2B type 2-E	H2BC21	13.9	1682	35	1	4	34	5.87e+09
Q2NL82	Pre-rRNA-processing protein TSR1 homolog	TSR1	91.8	60	2	1	1	1	1.71e+06
Q49A26	Cytokine-like nuclear factor N-PAC	GLYR1	60.5	77	2	1	1	1	4.08e+06
Q5BJF6	Outer dense fiber protein 2	ODF2	95.3	29	2	1	1	1
Q5QJE6	Deoxynucleotidyltransferase terminal-interacting protein 2	DNTTIP2	84.4	48	2	1	1	1	4.17e+06
Q5T200	Zinc finger CCCH domain-containing protein 13	ZC3H13	196.5	36	1	1	1	1	1.67e+06
Q5T280	Putative methyltransferase C9orf114	SPOUT1	42	50	4	1	1	1	1.94e+06
Q69YN4	Protein virilizer homolog	VIRMA	201.9	41	1	1	1	1	2.42e+06
Q6P1J9	Parafibromin	CDC73	60.5	35	2	1	1	1	1.59e+06
Q6PJT7	Zinc finger CCCH domain-containing protein 14	ZC3H14	82.8	33	2	1	1	1	1.78e+06
Q7KZI7	Serine/threonine-protein kinase MARK2	MARK2	87.9	63	3	1	1	1
Q7L7L0	Histone H2A type 3	H2AC25	14.1	625	35	1	4	25	1.70e+09
Q7Z2Z2	Elongation factor-like GTPase 1	EFL1	125.4	21	1	1	1	1	8.83e+07
Q7Z333	Probable helicase senataxin	SETX	302.7	28	0	1	1	1	3.23e+06
Q86U86	Protein polybromo-1	PBRM1	192.8	30	0	1	1	1	1.24e+06
Q86VM9	Zinc finger CCCH domain-containing protein 18	ZC3H18	106.3	23	1	1	1	1	2.61e+06
Q86YQ8	Copine-8	CPNE8	63.1	38	2	1	1	1	1.80e+06
Q86YT6	E3 ubiquitin-protein ligase MIB1	MIB1	110.1	24	2	1	1	1
Q8IWX8	Calcium homeostasis endoplasmic reticulum protein	CHERP	103.6	26	1	1	1	1	2.11e+06
Q8IXT5	RNA-binding protein 12B	RBM12B	118	53	1	1	1	1	3.79e+06
Q8IYA6	Cytoskeleton-associated protein 2-like	CKAP2L	83.5	27	1	1	1	1	3.76e+06
Q8IYD1	Eukaryotic peptide chain release factor GTP-binding subunit ERF3B	GSPT2	68.8	47	3	1	1	1	4.96e+06
Q8N0Y7	Probable phosphoglycerate mutase 4	PGAM4	28.8	35	6	1	1	1	5.70e+06
Q8N752	Casein kinase I isoform alpha-like	CSNK1A1L	39.1	46	3	1	1	1	1.48e+06
Q8NBS9	Thioredoxin domain-containing protein 5	TXNDC5	47.6	25	2	1	1	1	1.62e+06
Q8NEJ9	Neuroguidin	NGDN	35.9	87	6	1	1	1
Q8TAQ2	SWI/SNF complex subunit SMARCC2	SMARCC2	132.8	77	1	1	1	1	1.16e+06
Q8TDD1	ATP-dependent RNA helicase DDX54	DDX54	98.5	34	1	1	1	1	2.42e+06
Q8TEM1	Nuclear pore membrane glycoprotein 210	NUP210	205	51	1	1	1	1	2.46e+06
Q8TEQ0	Sorting nexin-29	SNX29	91.2	28	1	1	1	1	2.54e+06
Q92481	Transcription factor AP-2-beta	TFAP2B	50.4	100	4	1	1	1	2.38e+06
Q92599	Septin-8	SEPTIN8	55.7	24	2	1	1	1	2.15e+06
Q969X6	U3 small nucleolar RNA-associated protein 4 homolog	UTP4	76.8	76	2	1	1	1	2.32e+06
Q96AE4	Far upstream element-binding protein 1	FUBP1	67.5	40	1	1	1	1	3.17e+06
Q96AK3	DNA dC->dU-editing enzyme APOBEC-3D	APOBEC3D	46.6	27	3	1	1	1	4.72e+06
Q96E39	RNA binding motif protein, X-linked-like-1	RBMXL1	42.1	452	23	1	8	16	1.82e+06
Q96FV9	THO complex subunit 1	THOC1	75.6	22	1	1	1	1	2.50e+06
Q96T88	E3 ubiquitin-protein ligase UHRF1	UHRF1	89.8	35	1	1	1	1	2.10e+06
Q99590	Protein SCAF11	SCAF11	164.6	24	1	1	1	1	2.14e+06
Q99623	Prohibitin-2	PHB2	33.3	40	4	1	1	1	5.65e+06
Q99996	A-kinase anchor protein 9	AKAP9	452.7	35	0	1	1	1	1.51e+06
Q9BQ04	RNA-binding protein 4B	RBM4B	40.1	38	3	1	1	1	4.81e+06
Q9BQ67	Glutamate-rich WD repeat-containing protein 1	GRWD1	49.4	50	4	1	1	1	4.75e+06
Q9BTD8	RNA-binding protein 42	RBM42	50.4	24	2	1	1	1	2.99e+06
Q9GZL7	Ribosome biogenesis protein WDR12	WDR12	47.7	31	2	1	1	1	5.30e+06
Q9H2P0	Activity-dependent neuroprotector homeobox protein	ADNP	123.5	30	1	1	1	1	2.09e+06
Q9H7B2	Ribosome production factor 2 homolog	RPF2	35.6	29	3	1	1	1	4.37e+06
Q9HBM0	Vezatin	VEZT	88.6	32	1	1	1	1	2.40e+06
Q9NP66	High mobility group protein 20A	HMG20A	40.1	66	5	1	1	1	1.16e+06
Q9NQ29	Putative RNA-binding protein Luc7-like 1	LUC7L	43.7	102	10	1	3	3	3.37e+06
Q9NRX1	RNA-binding protein PNO1	PNO1	27.9	62	6	1	1	1	2.24e+06
Q9NTK5	Obg-like ATPase 1	OLA1	44.7	21	3	1	1	1	1.87e+06
Q9NUQ6	SPATS2-like protein	SPATS2L	61.7	43	2	1	1	1	2.03e+06
Q9NV06	DDB1- and CUL4-associated factor 13	DCAF13	51.4	45	2	1	1	1	5.47e+06
Q9NW13	RNA-binding protein 28	RBM28	85.7	40	2	1	1	1
Q9NYH9	U3 small nucleolar RNA-associated protein 6 homolog	UTP6	70.1	27	1	1	1	1	2.49e+06
Q9NYL9	Tropomodulin-3	TMOD3	39.6	44	3	1	1	1	2.62e+06
Q9NZN5	Rho guanine nucleotide exchange factor 12	ARHGEF12	173.1	30	0	1	1	1	2.47e+06
Q9P035	Very-long-chain (3R)-3-hydroxyacyl-CoA dehydratase 3	HACD3	43.1	49	4	1	1	1	3.89e+06
Q9UBZ9	DNA repair protein REV1	REV1	138.2	34	1	1	1	1	6.26e+06
Q9UEY8	Gamma-adducin	ADD3	79.1	26	1	1	1	1	4.26e+06
Q9UG63	ATP-binding cassette sub-family F member 2	ABCF2	71.2	25	2	1	1	1	1.48e+06
Q9UKF6	Cleavage and polyadenylation specificity factor subunit 3	CPSF3	77.4	30	1	1	1	1	1.01e+06
Q9UL62	Short transient receptor potential channel 5	TRPC5	111.3	27	1	1	1	1	6.85e+06
Q9ULV4	Coronin-1C	CORO1C	53.2	40	2	1	1	1	4.39e+06
Q9ULW0	Targeting protein for Xklp2	TPX2	85.6	25	1	1	1	1	5.59e+06
Q9UM00	Calcium load-activated calcium channel	TMCO1	27.1	44	6	1	1	1	5.33e+05
Q9UMY1	Nucleolar protein 7	NOL7	29.4	54	5	1	1	1	4.10e+06
Q9UPN4	Centrosomal protein of 131 kDa	CEP131	122.1	27	1	1	1	1	2.31e+07
Q9Y230	RuvB-like 2	RUVBL2	51.1	49	3	1	1	1	5.10e+06
Q9Y262	Eukaryotic translation initiation factor 3 subunit L	EIF3L	66.7	24	1	1	1	1	1.26e+06
Q9Y285	Phenylalanine--tRNA ligase alpha subunit	FARSA	57.5	73	3	1	1	1	2.52e+06
Q9Y2R4	Probable ATP-dependent RNA helicase DDX52	DDX52	67.4	24	1	1	1	1	3.90e+06
Q9Y3C1	Nucleolar protein 16	NOP16	21.2	38	6	1	1	1	1.99e+06
Q9Y3E1	Hepatoma-derived growth factor-related protein 3	HDGFL3	22.6	45	12	1	2	2	1.32e+06
Q9Y3F4	Serine-threonine kinase receptor-associated protein	STRAP	38.4	35	5	1	1	1	3.07e+06
Q9Y4W6	AFG3-like protein 2	AFG3L2	88.5	28	1	1	1	1	2.38e+07
